# Supplementary material for: Diversity and Global Distribution of Viruses of the Western Honey Bee, Apis mellifera
Source: Insects. 2020 Apr 10;11(4):239. doi: 10.3390/insects11040239 (PMC7240362; doi:10.3390/insects11040239)
Supplement: Supplementary file 1 [file insects-11-00239-s001.zip]

Archive with 1 entries (1 files):
- insects-765454-supplementary.xlsx
