# Supplementary material for: Diversity and Global Distribution of Viruses of the Western Honey Bee, Apis mellifera
Source: Insects. 2020 Apr 10;11(4):239. doi: 10.3390/insects11040239 (PMC7240362; doi:10.3390/insects11040239)
Supplement: Supplementary file 1 [file insects-11-00239-s001.zip › insects-765454-supplementary.xlsx]

## Sheet: Presence-absence
Country	Region	BQCV	DWV	SBV	KBV	IAPV	ABPV
Afghanistan	ASIA (EX. NEAR EAST)
Bangladesh	ASIA (EX. NEAR EAST)			35
Bhutan	ASIA (EX. NEAR EAST)
Brunei	ASIA (EX. NEAR EAST)
Burma	ASIA (EX. NEAR EAST)
Cambodia	ASIA (EX. NEAR EAST)
China	ASIA (EX. NEAR EAST)	60 (A. cerana)	7	35	60 (A. ceranae)	68 (mellifera+cerana)	68 & 72
East Timor	ASIA (EX. NEAR EAST)
Hong Kong	ASIA (EX. NEAR EAST)
India	ASIA (EX. NEAR EAST)	50	20,5	35
Indonesia	ASIA (EX. NEAR EAST)
Iran	ASIA (EX. NEAR EAST)	absent 34<=>2	2	35
Japan	ASIA (EX. NEAR EAST)	62	6	63		70 (mellifera) 71(cerana)
Korea, North	ASIA (EX. NEAR EAST)
Korea, South	ASIA (EX. NEAR EAST)	62	2	35	41	69(mellifera)
Laos	ASIA (EX. NEAR EAST)
Macau	ASIA (EX. NEAR EAST)
Malaysia	ASIA (EX. NEAR EAST)			55
Maldives	ASIA (EX. NEAR EAST)
Mongolia	ASIA (EX. NEAR EAST)	9	9	35	absent 9	absent 9	absent 9
Nepal	ASIA (EX. NEAR EAST)		10	35
Pakistan	ASIA (EX. NEAR EAST)	2	2	2
Philippines	ASIA (EX. NEAR EAST)			35
Singapore	ASIA (EX. NEAR EAST)
Sri Lanka	ASIA (EX. NEAR EAST)		10
Taiwan	ASIA (EX. NEAR EAST)
Thailand	ASIA (EX. NEAR EAST)	62	3	35	3(mellifera)		3(mellifera)
Vietnam	ASIA (EX. NEAR EAST)	62	8	35
Estonia	BALTICS
Latvia	BALTICS			36
Lithuania	BALTICS
Armenia	C.W. OF IND. STATES		2
Azerbaijan	C.W. OF IND. STATES
Belarus	C.W. OF IND. STATES			2
Georgia	C.W. OF IND. STATES
Kazakhstan	C.W. OF IND. STATES
Kyrgyzstan	C.W. OF IND. STATES
Moldova	C.W. OF IND. STATES		2	2
Russia	C.W. OF IND. STATES		2	2
Tajikistan	C.W. OF IND. STATES		2
Turkmenistan	C.W. OF IND. STATES		2
Ukraine	C.W. OF IND. STATES	47	absent 47	47	47
Uzbekistan	C.W. OF IND. STATES
Albania	EASTERN EUROPE
Bosnia & Herzegovina	EASTERN EUROPE	2	2
Bulgaria	EASTERN EUROPE	49	2	49	absent 49		49
Croatia	EASTERN EUROPE	46	46	46	absent 46	absent 46	46
Czech Republic	EASTERN EUROPE
Hungary	EASTERN EUROPE		10
Macedonia	EASTERN EUROPE	2	2
Poland	EASTERN EUROPE	2	2	35
Romania	EASTERN EUROPE	2	2	35
Serbia	EASTERN EUROPE	2	2
Slovakia	EASTERN EUROPE
Slovenia	EASTERN EUROPE	2	10
Anguilla	LATIN AMER. & CARIB
Antigua & Barbuda	LATIN AMER. & CARIB
Argentina	LATIN AMER. & CARIB	29	29	1, 73		74	73
Aruba	LATIN AMER. & CARIB
Bahamas, The	LATIN AMER. & CARIB
Barbados	LATIN AMER. & CARIB
Belize	LATIN AMER. & CARIB			1
Bolivia	LATIN AMER. & CARIB
Brazil	LATIN AMER. & CARIB	30	30	1, 76		75	30
British Virgin Is.	LATIN AMER. & CARIB
Cayman Islands	LATIN AMER. & CARIB
Chile	LATIN AMER. & CARIB	77	42	77	36		78
Colombia	LATIN AMER. & CARIB	5 (in bombus)	5 (in bombus)	1
Costa Rica	LATIN AMER. & CARIB	79	15, 79	37	2019-01-15		79
Cuba	LATIN AMER. & CARIB		82	82			82
Dominica	LATIN AMER. & CARIB
Dominican Republic	LATIN AMER. & CARIB
Ecuador	LATIN AMER. & CARIB
El Salvador	LATIN AMER. & CARIB
French Guiana	LATIN AMER. & CARIB
Grenada	LATIN AMER. & CARIB			37
Guadeloupe	LATIN AMER. & CARIB
Guatemala	LATIN AMER. & CARIB	33	33	37	absent 33		33
Guyana	LATIN AMER. & CARIB			35
Haiti	LATIN AMER. & CARIB
Honduras	LATIN AMER. & CARIB			1
Jamaica	LATIN AMER. & CARIB
Martinique	LATIN AMER. & CARIB
Mexico	LATIN AMER. & CARIB	28	12, 80	1, 12, 80	80	12	12
Montserrat	LATIN AMER. & CARIB
Netherlands Antilles	LATIN AMER. & CARIB
Nicaragua	LATIN AMER. & CARIB	83		37
Panama	LATIN AMER. & CARIB	83	83	37
Paraguay	LATIN AMER. & CARIB
Peru	LATIN AMER. & CARIB	67	67
Puerto Rico	LATIN AMER. & CARIB
Saint Kitts & Nevis	LATIN AMER. & CARIB
Saint Lucia	LATIN AMER. & CARIB
Saint Vincent and the Grenadines	LATIN AMER. & CARIB
Suriname	LATIN AMER. & CARIB
Trinidad & Tobago	LATIN AMER. & CARIB			1, 35
Turks & Caicos Is	LATIN AMER. & CARIB
Uruguay	LATIN AMER. & CARIB	14	14	14			81
Venezuela	LATIN AMER. & CARIB			1, 35
Virgin Islands	LATIN AMER. & CARIB
Bahrain	NEAR EAST
Cyprus	NEAR EAST	1	2	2
Gaza Strip	NEAR EAST
Iraq	NEAR EAST	2	4
Israel	NEAR EAST	2, 84	84	2, 84	84	84	84
Jordan	NEAR EAST		4	35
Kuwait	NEAR EAST
Lebanon	NEAR EAST		4
Oman	NEAR EAST	2
Qatar	NEAR EAST
Saudi Arabia	NEAR EAST	2	2	35
Syria	NEAR EAST	absent 32	4	32
Turkey	NEAR EAST	45	45	absent 45	absent 45		45
United Arab Emirates	NEAR EAST		10
West Bank	NEAR EAST
Yemen	NEAR EAST	2	4
Algeria	NORTHERN AFRICA		51	35
Canary Islands (Spain)	NORTHERN AFRICA		2
Egypt	NORTHERN AFRICA	2	4	35
Libya	NORTHERN AFRICA		4
Morocco	NORTHERN AFRICA		4
Tunisia	NORTHERN AFRICA		4
Western Sahara	NORTHERN AFRICA
Bermuda	NORTHERN AMERICA
Canada	NORTHERN AMERICA	23	11	23	23
Greenland	NORTHERN AMERICA
St Pierre & Miquelon	NORTHERN AMERICA
United States	NORTHERN AMERICA	24	65	1	24
American Samoa	OCEANIA
Australia	OCEANIA	39	absent 21<=> present 66	39	39
Cook Islands	OCEANIA			35
Fiji	OCEANIA	2		35	2
French Polynesia	OCEANIA
Guam	OCEANIA
Hawaii (USA)	OCEANIA		22	35	24
Kiribati	OCEANIA
Marshall Islands	OCEANIA
Micronesia, Fed. St.	OCEANIA
N. Mariana Islands	OCEANIA
Nauru	OCEANIA
New Caledonia	OCEANIA
New Zealand	OCEANIA	38,5	absent 38 <=> 40 50 present	38,5	38
Palau	OCEANIA
Papua New Guinea	OCEANIA	2		35	2
Samoa	OCEANIA			35
Solomon Islands	OCEANIA			35	2
Tasmania (Australia)	OCEANIA	44	absent 44	44	44
Tonga	OCEANIA			2
Tuvalu	OCEANIA
Vanuatu	OCEANIA
Wallis and Futuna	OCEANIA
Angola	SUB-SAHARAN AFRICA
Benin	SUB-SAHARAN AFRICA
Botswana	SUB-SAHARAN AFRICA
Burkina Faso	SUB-SAHARAN AFRICA
Burundi	SUB-SAHARAN AFRICA
Cameroon	SUB-SAHARAN AFRICA
Cape Verde	SUB-SAHARAN AFRICA
Central African Rep.	SUB-SAHARAN AFRICA
Chad	SUB-SAHARAN AFRICA
Comoros	SUB-SAHARAN AFRICA
Congo, Dem. Rep.	SUB-SAHARAN AFRICA
Congo, Repub. of the	SUB-SAHARAN AFRICA
Cote d'Ivoire	SUB-SAHARAN AFRICA
Djibouti	SUB-SAHARAN AFRICA
Equatorial Guinea	SUB-SAHARAN AFRICA
Eritrea	SUB-SAHARAN AFRICA
Ethiopia	SUB-SAHARAN AFRICA
Gabon	SUB-SAHARAN AFRICA
Gambia, The	SUB-SAHARAN AFRICA
Ghana	SUB-SAHARAN AFRICA
Guinea	SUB-SAHARAN AFRICA
Guinea-Bissau	SUB-SAHARAN AFRICA
Kenya	SUB-SAHARAN AFRICA	50,53	absent 50<=>53 present	50,53		53	53
Lesotho	SUB-SAHARAN AFRICA
Liberia	SUB-SAHARAN AFRICA
Madagascar	SUB-SAHARAN AFRICA
Malawi	SUB-SAHARAN AFRICA
Mali	SUB-SAHARAN AFRICA
Mauritania	SUB-SAHARAN AFRICA
Mauritius	SUB-SAHARAN AFRICA
Mayotte	SUB-SAHARAN AFRICA
Mozambique	SUB-SAHARAN AFRICA
Namibia	SUB-SAHARAN AFRICA
Niger	SUB-SAHARAN AFRICA
Nigeria	SUB-SAHARAN AFRICA
Reunion	SUB-SAHARAN AFRICA
Rwanda	SUB-SAHARAN AFRICA
Saint Helena	SUB-SAHARAN AFRICA
Sao Tome & Principe	SUB-SAHARAN AFRICA
Senegal	SUB-SAHARAN AFRICA
Seychelles	SUB-SAHARAN AFRICA
Sierra Leone	SUB-SAHARAN AFRICA
Somalia	SUB-SAHARAN AFRICA
South Africa	SUB-SAHARAN AFRICA	2	2	35
Sudan	SUB-SAHARAN AFRICA		absent(4)
Swaziland	SUB-SAHARAN AFRICA
Tanzania	SUB-SAHARAN AFRICA
Togo	SUB-SAHARAN AFRICA
Uganda	SUB-SAHARAN AFRICA	52	absent 52	absent 52		absent 52	absent 52
Zambia	SUB-SAHARAN AFRICA
Zimbabwe	SUB-SAHARAN AFRICA
Andorra	WESTERN EUROPE
Austria	WESTERN EUROPE	31	31	31	absent 31		31
Belgium	WESTERN EUROPE	58	2	25
Denmark	WESTERN EUROPE	1	2	35
Faroe Islands	WESTERN EUROPE
Finland	WESTERN EUROPE	2	48	35
France	WESTERN EUROPE	26	2	26	26
Germany	WESTERN EUROPE	2	2	27	27
Gibraltar	WESTERN EUROPE
Greece	WESTERN EUROPE	2	2	35
Guernsey	WESTERN EUROPE
Iceland	WESTERN EUROPE
Ireland	WESTERN EUROPE		18	35
Isle of Man	WESTERN EUROPE
Italy	WESTERN EUROPE	2	2	35
Jersey	WESTERN EUROPE
Liechtenstein	WESTERN EUROPE
Luxembourg	WESTERN EUROPE				56
Malta	WESTERN EUROPE
Monaco	WESTERN EUROPE
Netherlands	WESTERN EUROPE	2	2	62
Norway	WESTERN EUROPE		19	54
Portugal	WESTERN EUROPE
San Marino	WESTERN EUROPE
Spain	WESTERN EUROPE	59	2	35	2
Sweden	WESTERN EUROPE		43	54
Switzerland	WESTERN EUROPE		2	35
United Kingdom	WESTERN EUROPE	2	2	35

## Sheet: References
References number		Doi
1	Ellis. J, Munn R. (2005)The worldwide health status of honey bees, Bee World 86(4): 88-101
2	ALLEN, M; BALL, B (1996) The incidence and world distribution of honey bee viruses. Bee World 77(3): 141–162.	10.1080/0005772X.2005.11417323
3	S. Sanpa, P. Chantawannakul, (2009) Survey of six bee viruses using RT-PCR in Northern Thailand. Journal of invertebrate pathology 100(2):116-119	10.1016/j.jip.2008.11.010
4	Distribution and variability of deformed wing virus of honeybees (Apis mellifera) in the Middle East and North Africa	10.1111/1744-7917.12277
5	Bee pathogens found in Bombus atratus from Colombia: A case study	10.1016/j.jip.2015.05.013
6	Infestation of Japanese Native Honey Bees by Tracheal Mite and Virus from Non-native European Honey Bees in Japan	10.1007/s00248-011-9947-z.
7	Occurrence and prevalence of seven bee viruses in Apis mellifera and Apis cerana apiaries in China	10.1016/j.jip.2011.10.006
8	Preliminary observations on possible pathogen spill-over from Apis mellifera to Apis cerana	10.1007/s13592-014-0320-3
9	The Honey Bee Pathosphere of Mongolia: European Viruses in Central Asia	10.1371/journal.pone.0151164
10	Phylogenetic Analysis of Deformed Wing Virus Genotypes from Diverse Geographic Origins Indicates Recent Global Distribution of the Virus	10.1128/AEM.00696-07
11	Deformed wing virus in western honey bees (Apis mellifera) from Atlantic Canada and the first description of an overtly-infected emerging queen	10.1016/j.jip.2009.01.004.
12	First detection of four viruses in honey bee (Apis mellifera) workers with and without deformed wings and Varroa destructor in Mexico	10.3896/ IBRA.1.51.4.08
14	Honeybee viruses in Uruguay	jip.206.05.009
15	Presence of deformed wing virus and Kashmir bee virus in Africanized honey bee colonies in Costa Rica infested with Varroa destructor.	10.1080/0005772X.2003.11099586
17	Disease associations between honeybees and bumblebees as a threat to wild pollinators.	10.1038/nature12977
18	Adaptation in Honey Bee (Apis mellifera) Colonies Exhibiting Tolerance to Varroa destructor in Ireland	10.1080/0005772X.2018.1431000
19	Virus infections in Nordic honey bee colonies with no, low or severe Varroa jacobsoni infestations	10.1051/apido:19990602
20	Dar, S.A. and Kotwal, Sandeep (2014) Molecular detection and seasonal variation of deformed wing virus affecting honey bee, Apis mellifera L. colonies; Journal of Entomology and Zoology Studies 2(4): 295-298
21	Absence of deformed wing virus and Varroa destructor in Australia provides unique perspectives on honeybee viral landscapes and colony losses	10.1038/s41598-017-07290-w
22	Evidence of Varroa-mediated deformed wing virus spillover in Hawaii.	10.1016/j.jip.2017.11.008
23	CANADIAN NATIONAL HONEY BEE HEALTH SURVEY: https://www.gprc.ab.ca/doc.php?d=2017NHBHS
24	https://bip2.beeinformed.org/
25	Sacbrood virus of the honeybee (Apis mellifera): rapid identification and phylogenetic analysis using reverse transcription-PCR.	10.1128/CDLI.8.1.93-104.2001
26	Prevalence and Seasonal Variations of Six Bee Viruses in Apis mellifera L. and Varroa destructor Mite Populations in France	10.1128/AEM.70.12.7185-7191.2004
27	The German bee monitoring project: a long term study to understand periodically high winter losses of honey bee colonies*	10.1051/apido/2010014
28	A scientific note on the first detection of black queen cell virus in honey bees (Apis mellifera) in Mexico	10.1007/s13592-012-0191-4
29	Prevalence of honey bee (Apis mellifera) viruses in temperate and subtropical regions from Argentina	10.1016/j.ram.2016.12.004
30	Virus infection in Brazilian honey bees	10.1016/j.jip.2008.03.014
31	Occurrence of Six Honeybee Viruses in Diseased Austrian Apiaries	10.1128/AEM.72.4.2414-2420.2006
32	Humam Shaaban Barhoum, Hisham Adib Alrouz, Ahmad Mouhamad Mouhanna (2017) Survey of honeybee viruses in Syria; Asian Journal of Agriculture and Biology 5(4):257-262
33	The incidence of three honey bee viruses in collapsing colonies in Guatemala	10.3896/IBRA.1.51.1.16
34	The first comprehensive molecular detection of six honey bee viruses in Iran in 2015-2016	10.1007/s00705-017-3370-9.
35	MATHESON, A (1993) World bee health report. Bee World 74(4): 176–212.
36	A scientific note on first detection of Kashmir bee virus inApis mellifera(Hymenoptera: Apidae) in South America	10.1007/s13592-017-0545-z
37	MATHESON, A (1996) World bee health update 1996. Bee World 77(1): 45–51.
38	Incidence and molecular characterization of viruses found in dying New Zealand honey bee (Apis mellifera) colonies infested with Varroa destructor	10.1051/apido:2007021
39	http://www.dpi.nsw.gov.au/__data/assets/pdf_file/0020/321680/viruses-of-honey-bees.pdf
40	On the Front Line: Quantitative Virus Dynamics in Honeybee (Apis mellifera L.) Colonies along a New Expansion Front of the Parasite Varroa destructor	10.1371/journal.ppat.1004323
41	Analysis of the RdRp, intergenic and structural polyprotein regions, and the complete genome sequence of Kashmir bee virus from infected honeybees (Apis mellifera) in Korea.	10.1007/s11262-014-1074-8
42	First detection and complete genome sequence of Deformed wing virus in Chilean honeybees.	10.1007/s11262-012-0791-0
43	NORDSTRÖM, S; FRIES, I; AARHUS, A; HANSEN, H; KORPELA, S (1999) Virus infections in Nordic honey bee colonies with no, low or severe Varroa jacobsoni infestations. Apidologie 30(6): 475–484.
44	Co-occurrence of RNA viruses in Tasmanian-introduced bumble bees (Bombus terrestris) and honey bees (Apis mellifera)	10.1007/s13592-017-0549-8
45	Metatranscriptomic analyses of honey bee colonies	10.3389/fgene.2015.00100
46	Prevalence and distribution patterns of seven different honeybee viruses in diseased colonies: a case study from Croatia	10.1007/s13592-014-0287-0
47	DETECTION OF HONEY BEE VIRUSES ON THE TERRITORY OFUKRAINE	10.7251/AGRENG1703140S
48	INFECTIOUS BEE DISEASES COMMON AND WIDESPREAD IN FINLAND
49	Molecular detection and phylogenetic assessment of six honeybee viruses in Apis mellifera L. colonies in Bulgaria	10.7717/peerj.5077
50	Investigating the viral ecology of global bee communities with high-throughput metagenomics	10.1038/s41598-018-27164-z
51	First detection of Deformed wing virus of honeybees in Algeria	10.1007/s12600-013-0307-z
52	FIRST MOLECULAR DETECTION OF A VIRAL PATHOGEN IN UGANDAN HONEY BEES	10.1016/j.jip.2010.02.007
53	Prevalence of common honey bee pathogens at selected apiaries in Kenya, 2013/2014	10.1017/S1742758417000212
54	Development and validation of a real-time two-step RT-qPCR 2 TaqMan® assay for quantitation of Sacbrood virus (SBV) and its 3 application to a field survey of symptomatic honey bee colonies	10.1016/j.jviromet.2013.09.012
55	A novel strain of sacbrood virus of interest to world apiculture	10.1016/j.jip.2014.03.001
56	Prevalence of Kashmir bee virus in central Europe	10.1080/00218839.2005.11101164
58	D.C. de Graaf, M. Brunain, H. Imberechts, F.J. Jacobs (2008) First molecular confirmation of deformed wing virus infections of honeybees from a Belgian apiary reveals the presence of black queen cell virus and Varroa destructor virus 1, Vlaams Diergeneeskundig Tijdschrift 78
59	Short communication. First report of black queen-cell virus detection in honey bees (Apis mellifera) in Spain	10.5424/sjar/2007053-263
60	Prevalence of Four Common Bee RNA Viruses in Eastern Bee Populations in Yunnan Province, China	10.4172/2157-7579.1000284
62	The Overview of Honey Bee Diversity and Health Status in Asia	10.1007/978-981-10-8222-1_1
63	A Diverse Range of Novel RNA Viruses in Geographically Distinct Honey Bee Populations	10.1128/JVI.00158-17
64	TANAKA, C (2000) Mixed infection of sacbrood virus and nosema in honey bees. Journal of Veterinary Medicine, Japan 53(10): 822–825
65	YANPING, C; SMITH, I B; COLLINS, A M; PETTIS, J S; FELDLAUFER, M F (2004) Detection of deformed wing virus infection in honey bees, Apis mellifera L., in the United States. American Bee Journal 144(7): 557–559.
66	Deformed wing virus is a recent global epidemic in honeybees driven by Varroa mites	10.1126/science.aac9976
67	First detection of viruses in africanized honey bees from Peru	10.1007/s12250-014-3510-2
68	Ai, H., Yan, X., Han, R. (2012) Occurence and prevalence of seven bee viruses in Apis mellifera and Apis cerana apiaries in China. J of Invertebrate Pathology 109, 160-164	10.1016/j.jip.2011.10.006.
69	Analysis of the non structural and structural polyprotein region and complete genome sequnces of IAPV identified from honey bee (Apis mellifera) in Korea	10.1016/j.virol.2013.06.012
70	Molecular identification of chronic bee paralysis virus infection in Apis mellifera colonies in Japan	10.3390/v4071093
71	Infestation of Japanese native honey bees by tracheal mite and virus from non-native European honey bees in Japan	10.1007/s00248-011-9947-z
72	Prelimnary observation on possible pathogens spill over from Apis mellifera to Apis cerana	10.1007/s13592-014-0320-3
73	First report of viral infections that affect argentine honeybees.	10.1111/j.1758-2229.2010.00173.x
74	First report of Israeli acute paralysis virus in asymptomatic hives of Argentina.	10.1590/S0325-75412011000200003
75	Israeli acute paralysis virus in Africanized honey bees in southeastern Brazilian apiaries.	10.3896/IBRA.1.51.3.11
76	First report of sacbrood virus in honey bee (Apis mellifera) colonies in Brazil.	10.4238/2012
77	Viral infection and Nosema ceranae in honey bees (Apis mellifera ) in Chile.	10.3896/IBRA.1.51.3.12
78	Prevalence and phylogenetic analysis of honey bee viruses in the Bio-Bio Region, Chile, and their association with other honeybee pathogens	10.4067/S0718-58392014000200007
79	Diagnosis of Black Queen Cell Virus, Deformed Wing Virus and Acute Bee Paralysis Virus in symptomatic African honey bees of Costa Rica using RT-PCR in real time.	10.15359/rcv.34-1.1
80	Detection of viruses in colonies of honey bees (Apis mellifera L.) in the state of Chihuahua, Mexico	10.1080/00218839.2016.1226605
81	Detection of Chronic bee paralysis and Acute bee paralysis viruses in honeybees from Uruguay	10.1016/j.jip.2005.07.001
82	Nosema ceranae and RNA viruses in honeybee populations of Cuba. SUBMITTED TO APIDOLOGIE
83	Investigating the viral ecology of global bee communities with high-throughput metagenomics	10.1038/s41598-018-27164-z
84	Soroker, V., Hetzroni, A., Yakobson, B., David, D., David, A., Voet, H., et al. (2011). Evaluation of colony losses in Israel in relation to the incidence of pathogens and pests. Apidologie 42, 192–199.	doi:10.1051/apido/2010047.
